# Supplementary material for: Relationship between Circulating 25-Hydroxyvitamin D and Metabolic Syndrome in Chinese Adults: A Large Nationwide Longitudinal Study
Source: Nutrients. 2024 May 14;16(10):1480. doi: 10.3390/nu16101480 (PMC11124364; doi:10.3390/nu16101480)
Supplement: Supplementary file 1 [file nutrients-16-01480-s001.zip]

Archive with 1 entries (1 files):
- nutrients-2971049-supplementary.pdf
